# Supplementary material for: Jatrophane Diterpenoids from Euphorbia peplus Linn. as Activators of Autophagy and Inhibitors of Tau Pathology
Source: Int J Mol Sci. 2023 Jan 6;24(2):1088. doi: 10.3390/ijms24021088 (PMC9863522; doi:10.3390/ijms24021088)
Supplement: Supplementary file 1 [file ijms-24-01088-s001.zip]

Archive with 1 entries (1 files):
- ijms-2059894-supplementary.pdf
